# Supplementary material for: The CRISPR-associated adenosine deaminase Cad1 converts ATP to ITP to provide antiviral immunity
Source: Cell. Author manuscript; Available in PMC 2024 Dec 14. (PMC11645235; doi:10.1016/j.cell.2024.10.002)
Supplement: MMC2 [file NIHMS2028211-supplement-MMC2.xlsx]

## Sheet: Oligonucleotides
RESOURCE	SOURCE	IDENTIFIER
Oligonucleotides 5' to 3'
ATGTATATCTCCTTCTTAAATTTAAATTATACTATATTTTCCCATACCTAAGCTTG	This paper	CFB457
TAATTAAGACATAGTTAAAATTTAGTTGTCAAAAAATGTGAC	This paper	CFB432
TAATTTAAATTTAAGAAGGAGATATACATATGTCAAGAGTTTTATTATGTTCAGCAGG	This paper	CFB620
CTAAATTTTAACTATGTCTTAATTAATTTTTAATTGAAATTAAACAAACATCATAAATTT	This paper	CFB621
TTAAATTTAAGAAGGAGATATACATATGGCACAATTATTTATTACAGTTGGTACAGC	This paper	CFB630
GACAACTAAATTTTAACTATGTCTTAATTATGGTGTTGACCATTGTGGATTTAAATGATG	This paper	CFB631
GGTCACCACCACCACCACCACTG	This paper	CFB634
ATGTATATCTCCTTCTTAAAGTTAAACAAAATTATTTCTAGAGGG	This paper	CFB635
TTTTGTTTAACTTTAAGAAGGAGATATACATATGTCAAGAGTTTTATTATGTTCAGCAGG	This paper	CFB636
CTCAGTGGTGGTGGTGGTGGTGACCATTTTTAATTGAAATTAAACAAACATCATAAATTT	This paper	CFB637
GGTCACCACCACCACCACCACTAATTAAGACATAGTTAAAATTTAGTTGTCAAAAAATGTGAC	This paper	CFB650
GTGGTGGTGGTGGTGGTGACCATTTTTAATTGAAATTAAACAAACATCATAAATTTTTC	This paper	CFB651
CAAAATTTACCAAAAGTTGATTTAGCATGTCATTTAGGTGGTTTTGCAACATC	This paper	CFB646
GATGTTGCAAAACCACCTAAATGACATGCTAAATCAACTTTTGGTAAATTTTG	This paper	CFB647
GTGGTTTAGCAGTTACAGCAGCAGCAGGTGAAAATGATG	This paper	CFB648
CATCATTTTCACCTGCTGCTGCTGTAACTGCTAAACCAC	This paper	CFB649
CAGGTATTTTAGTTTCAGTTAATACAGCAAATATTGGTATTTCAGGTGCAAATTTATC	This paper	CFB640
GATAAATTTGCACCTGAAATACCAATATTTGCTGTATTAACTGAAACTAAAATACCTG	This paper	CFB641
CACATAAATCAATTTCATTAGATAAATATGCAGAATTAGGTAATGCAAATGGTTC	This paper	CFB644
GAACCATTTGCATTACCTAATTCTGCATATTTATCTAATGAAATTGATTTATGTG	This paper	CFB645
CATTACATGCAAGAAGATTAGGTGCAGCATTAAATTTATTAGAAGCAC	This paper	CFB642
GTGCTTCTAATAAATTTAATGCTGCACCTAATCTTCTTGCATGTAATG	This paper	CFB643
CAACTAAATTTTAACTATGTCTTAATTAAATTATACTATATTTTCCCATACCTAAGCTTGTTTTTATAC	This paper	CFB695
CTGGTAACAGGATTAGCAGAGCGAG	This paper	CFB680
CTCGCTCTGCTAATCCTGTTACCAG	This paper	CFB679
GACAACTAAATTTTAACTATGTCTTAATTAATTTTTAATTGAAATTAAACAAACATCATAAATTTTTCTATC	This paper	CFB690
CCAGGTTGGGCAGCATTAGATAGATTAAAAAAAATTTTACCAATTAATG	This paper	CFB746
GGTAAAATTTTTTTTAATCTATCTAATGCTGCCCAACCTGGTTC	This paper	CFB747
CCAGGTTGGGCAGCATTAAGAGATTTAAAAAAAATTTTACCAATTAATG	This paper	CFB748
GGTAAAATTTTTTTTAAATCTCTTAATGCTGCCCAACCTGGTTC	This paper	CFB749
GTTGGGCAGCATTAAGAAGATTAGATAAAATTTTACCAATTAATGAAGG	This paper	CFB750
CCTTCATTAATTGGTAAAATTTTATCTAATCTTCTTAATGCTGCCCAACC	This paper	CFB751
GGTTGGGCAGCATTAAGAAGATTAAAAGATATTTTACCAATTAATGAAG	This paper	CFB752
CATTAATTGGTAAAATATCTTTTAATCTTCTTAATGCTGCCCAACCTGG	This paper	CFB753
AATTATTAAAATTTTTTGATAGAGATATTTATGATGTTTGTTTAATTTCAATTAAAAATTAATTAAG	This paper	CFB758
CAAACATCATAAATATCTCTATCAAAAAATTTTAATAATTCCATTCTAAAATCATGTG	This paper	CFB759
ATTTTTTGATGATAAAATTTATGATGTTTGTTTAATTTCAATTAAAAATTAATTAAGACATAG	This paper	CFB756
CAAACATCATAAATTTTATCATCAAAAAATTTTAATAATTCCATTCTAAAATCATGTG	This paper	CFB757
CATTAAATTTATTAGAAGCACCAGCATTAATGAGAACAGTTATTGAAAG	This paper	CFB778
CACCAAATAATTATGCAGATGCAAATAAAAATAGATCAGCATGGGTTG	This paper	CFB776
CAACCCATGCTGATCTATTTTTATTTGCATCTGCATAATTATTTGGTG	This paper	CFB777
GCAACAAGGTGCAGGTGTTTGTAGAATTGTTGGTG	This paper	CFB780
CACCAACAATTCTACAAACACCTGCACCTTGTTGC	This paper	CFB781
GCAGATAAAAATAAAAATAGATCAGCAGCAGTTGTTTTACAAGATATTAATGATACATTTAC	This paper	CFB770
GTAAATGTATCATTAATATCTTGTAAAACAACTGCTGCTGATCTATTTTTATTTTTATCTGC	This paper	CFB771
GGTCATCAATTTTTGTCCCAATTTTCAGAATTTAAAGACAAC	This paper	CFB458
GTTGTCTTTAAATTCTGAAAATTGGGACAAAAATTGATGACC	This paper	CFB459
GAGTTTTATTATGTTCAGCAGGTGCATCATCAATGGTTGTTCCAGAAGC	This paper	CFB810
GCTTCTGGAACAACCATTGATGATGCACCTGCTGAACATAATAAAACTC	This paper	CFB811
GTTCAGCAGGTCATGCATCAATGGTTGTTC	This paper	CFB812
GAACAACCATTGATGCATGACCTGCTGAACATAATAAAAC	This paper	CFB813
GAAGAAGTTCATGTTTTTACAGCAGATTCAGAAAAATTTAATCCAGTTG	This paper	CFB814
CAACTGGATTAAATTTTTCTGAATCTGCTGTAAAAACATGAACTTCTTC	This paper	CFB815
CAAAATGTCATGGTTTAGCAGCAATTTTAAATGAAAGAGATTTTGAATTTTATCAAG	This paper	CFB816
CAAAATCTCTTTCATTTAAAATTGCTGCTAAACCATGACATTTTGTAATTGAAAATC	This paper	CFB817
CCATATGTTTGTTTATCAGGTGGTATTGCATCAATGTCAGCATCATTAC	This paper	CFB818
GTAATGATGCTGACATTGATGCAATACCACCTGATAAACAAACATATGG	This paper	CFB819
CAATCAGTTTTTCATGTTTTAGCAGCAAATAATCCAAGAAATATTGAAGAAATG	This paper	CFB820
CATTTCTTCAATATTTCTTGGATTATTTGCTGCTAAAACATGAAAAACTGATTG	This paper	CFB821
CATGTTTTAGCAGATAATGCACCAAGAAATATTGAAGAAATGTTTGATGCATTAC	This paper	CFB822
GCATCAAACATTTCTTCAATATTTCTTGGTGCATTATCTGCTAAAACATGAAAAAC	This paper	CFB823
GAACGTCGACTTAACAAATAAAGTAGAATACCTTTAGCC	This paper	CFB917
GATCGGCTAAAGGTATTCTACTTTATTTGTTAAGTCGAC	This paper	CFB918
GAACGCCAAAAAGTGTTTCTGGTCTAAGGTATTTATCGC	This paper	CFB919
GATCGCGATAAATACCTTAGACCAGAAACACTTTTTGGC	This paper	CFB920
GAACTCCATAACCTCTTGTAAGATGGGCGTTGTGAATTC	This paper	CFB921
GATCGAATTCACAACGCCCATCTTACAAGAGGTTATGGA	This paper	CFB922
GAACGTCGAGATCTAGTTTTATTTGGAATACTTTTAAGC	This paper	CFB923
GATCGCTTAAAAGTATTCCAAATAAAACTAGATCTCGAC	This paper	CFB924
GATCCGCCAGGCAATGTTATTTTATCGGATTTTAAAAAC	This paper	CFB925
GATCCGCCAGGCAATGTTATTTTATCGGATTTTAAAAAC	This paper	CFB926
GAACTACCGAAAGTTCGGATTTTAGTAGCTAAGGCGTCC	This paper	CFB927
GATCGGACGCCTTAGCTACTAAAATCCGAACTTTCGGTA	This paper	CFB928
GAACCTGTGCCTTCGAATTTATTTAAGTGCTTGCGCATA	This paper	CFB929
GATCTATGCGCAAGCACTTAAATAAATTCGAAGGCACAG	This paper	CFB930
GAACGTTACACAGTTAATAAAGTCTGCCTCACGTTCTCC	This paper	CFB931
GATCGGAGAACGTGAGGCAGACTTTATTAACTGTGTAAC	This paper	CFB932
GAACCCCAGTAAGCACCTGGTTTATCAGCCCAAAAAGTA	This paper	CFB935
GATCTACTTTTTGGGCTGATAAACCAGGTGCTTACTGGG	This paper	CFB936
GCGCGUGUGAGGUUCACGCUCGCUCCGUAAUGGAUAUAAUA	This paper	rCFB4

## Sheet: Cloning
Plasmid name	Cloning strategy
pCFB152	PCR amplification of pJTR448 with CFB457 and CFB432, and of a Cad1 gblock with CFB620 and CFB621, followed by Gibson assembly of the two PCR products
pCFB153	PCR amplification of pJTR448 with CFB457 and CFB432, and of a DbCad1 gblock with CFB630 and CFB631, followed by Gibson assembly of the two PCR products
pCFB154	PCR amplification of pJTR404 with CFB457 and CFB432, and of pCFB152 with CFB620 and CFB621, followed by Gibson assembly of the two PCR products
pCFB155	PCR amplification of pJTR399 with CFB457 and CFB432, and of pCFB152 with CFB620 and CFB621, followed by Gibson assembly of the two PCR products
pCFB156	PCR amplification of pCFB25 with CFB457 and CFB432, and of pCFB152 with CFB620 and CFB621, followed by Gibson assembly of the two PCR products
pCFB161	PCR amplification of pCFB20 with CFB457 and CFB432, and of pCFB152 with CFB620 and CFB621, followed by Gibson assembly of the two PCR products
pCFB162	PCR amplification of pJTR461 with CFB457 and CFB432, and of pCFB152 with CFB620 and CFB621, followed by Gibson assembly of the two PCR products
pCFB163	PCR amplification of pET21a-Brig1 with CFB634 and CFB635, and of pCFB152 with CFB636 and CFB637, followed by Gibson assembly of the two PCR products
pCFB164	PCR amplification of pCFB152 with CFB650 and CFB651, and of pCFB152 with CFB620 and CFB621, followed by Gibson assembly of the two PCR products
pCFB165	PCR amplification of pCFB152 with CFB646 and CFB459, and of pCFB152 with CFB647 and CFB458, followed by Gibson assembly of the two PCR products
pCFB166	PCR amplification of pCFB152 with CFB648 and CFB459, and of pCFB152 with CFB649 and CFB458, followed by Gibson assembly of the two PCR products
pCFB167	PCR amplification of pCFB152 with CFB640 and CFB459, and of pCFB152 with CFB641 and CFB458, followed by Gibson assembly of the two PCR products
pCFB168	PCR amplification of pCFB152 with CFB644 and CFB459, and of pCFB152 with CFB645 and CFB458, followed by Gibson assembly of the two PCR products
pCFB169	PCR amplification of pCFB152 with CFB642 and CFB459, and of pCFB152 with CFB643 and CFB458, followed by Gibson assembly of the two PCR products
pCFB193	PCR amplification of pCFB152 with CFB695 and CFB458, and of pCFB152 with CFB432 and CFB459, followed by Gibson assembly of the two PCR products
pCFB194	PCR amplification of pCFB163 with CFB634 and CFB680, and of pCFB163 with CFB679 and CFB696, followed by Gibson assembly of the two PCR products
pCFB202	PCR amplification of pCFB152 with CFB746 and CFB459, and of pCFB152 with CFB747 and CFB458, followed by Gibson assembly of the two PCR products
pCFB203	PCR amplification of pCFB152 with CFB748 and CFB459, and of pCFB152 with CFB749 and CFB458, followed by Gibson assembly of the two PCR products
pCFB204	PCR amplification of pCFB152 with CFB750 and CFB459, and of pCFB152 with CFB751 and CFB458, followed by Gibson assembly of the two PCR products
pCFB205	PCR amplification of pCFB152 with CFB752 and CFB459, and of pCFB152 with CFB753 and CFB458, followed by Gibson assembly of the two PCR products
pCFB206	PCR amplification of pCFB152 with CFB758 and CFB459, and of pCFB152 with CFB759 and CFB458, followed by Gibson assembly of the two PCR products
pCFB207	PCR amplification of pCFB152 with CFB756 and CFB459, and of pCFB152 with CFB757 and CFB458, followed by Gibson assembly of the two PCR products
pCFB211	PCR amplification of pCFB152 with CFB778 and CFB459, and of pCFB152 with CFB779 and CFB458, followed by Gibson assembly of the two PCR products
pCFB222	PCR amplification of pCFB152 with CFB776 and CFB459, and of pCFB152 with CFB777 and CFB458, followed by Gibson assembly of the two PCR products
pCFB223	PCR amplification of pCFB152 with CFB780 and CFB459, and of pCFB152 with CFB781 and CFB458, followed by Gibson assembly of the two PCR products
pCFB227	PCR amplification of pCFB152 with CFB770 and CFB459, and of pCFB152 with CFB771 and CFB458, followed by Gibson assembly of the two PCR products
pCFB236	PCR amplification of pCFB163 with CFB646 and CFB680, and of pCFB163 with CFB647 and CFB679, followed by Gibson assembly of the two PCR products
pCFB238	PCR amplification of pCFB163 with CFB776 and CFB680, and of pCFB163 with CFB777 and CFB679, followed by Gibson assembly of the two PCR products
pCFB239	PCR amplification of pCFB163 with CFB780 and CFB680, and of pCFB163 with CFB781 and CFB679, followed by Gibson assembly of the two PCR products
pCFB240	PCR amplification of pCFB152 with CFB810 and CFB459, and of pCFB152 with CFB811 and CFB458, followed by Gibson assembly of the two PCR products
pCFB241	PCR amplification of pCFB152 with CFB812 and CFB459, and of pCFB152 with CFB813 and CFB458, followed by Gibson assembly of the two PCR products
pCFB242	PCR amplification of pCFB152 with CFB814 and CFB459, and of pCFB152 with CFB815 and CFB458, followed by Gibson assembly of the two PCR products
pCFB243	PCR amplification of pCFB152 with CFB816 and CFB459, and of pCFB152 with CFB817 and CFB458, followed by Gibson assembly of the two PCR products
pCFB244	PCR amplification of pCFB152 with CFB818 and CFB459, and of pCFB152 with CFB819 and CFB458, followed by Gibson assembly of the two PCR products
pCFB245	PCR amplification of pCFB152 with CFB820 and CFB459, and of pCFB152 with CFB821 and CFB458, followed by Gibson assembly of the two PCR products
pCFB246	PCR amplification of pCFB152 with CFB822 and CFB459, and of pCFB152 with CFB823 and CFB458, followed by Gibson assembly of the two PCR products
pCFB247	PCR amplification of pCFB243 with CFB820 and CFB459, and of pCFB243 with CFB821 and CFB458, followed by Gibson assembly of the two PCR products
pCFB248	PCR amplification of pCFB240 with CFB818 and CFB459, and of pCFB240 with CFB819 and CFB458, followed by Gibson assembly of the two PCR products
pCFB249	PCR amplification of pCFB246 with CFB814 and CFB459, and of pCFB246 with CFB815 and CFB458, followed by Gibson assembly of the two PCR products
pCFB250	PCR amplification of pCFB241 with CFB816 and CFB459, and of pCFB241 with CFB817 and CFB458, followed by Gibson assembly of the two PCR products
pCFB251	PCR amplification of pCFB244 with CFB814 and CFB459, and of pCFB244 with CFB815 and CFB458, followed by Gibson assembly of the two PCR products
pCFB252	PCR amplification of pCFB246 with CFB810 and CFB459, and of pCFB246 with CFB811 and CFB458, followed by Gibson assembly of the two PCR products
pCFB253	PCR amplification of pCFB163 with CFB779 and CFB679, and of pCFB163 with CFB778 and CFB680, followed by Gibson assembly of the two PCR products
pCFB254	PCR amplification of pCFB163 with CFB770 and CFB680, and of pCFB163 with CFB771 and CFB679, followed by Gibson assembly of the two PCR products
pCFB292	PCR amplification of pCFB162 with CFB457 and CFB432, and of a DbCad1 gblock with CFB630 and CFB631, followed by Gibson assembly of the two PCR products
pCFB293	PCR amplification of pCFB155 with CFB457 and CFB432, and of a DbCad1 gblock with CFB630 and CFB631, followed by Gibson assembly of the two PCR products
pCFB319	Annealing of oligos CFB917 and CFB918 and ligation to BsaI digested pCFB162
pCFB320	Annealing of oligos CFB919 and CFB920 and ligation to BsaI digested pCFB162
pCFB321	Annealing of oligos CFB921 and CFB922 and ligation to BsaI digested pCFB162
pCFB322	Annealing of oligos CFB923 and CFB924 and ligation to BsaI digested pCFB162
pCFB323	Annealing of oligos CFB925 and CFB926 and ligation to BsaI digested pCFB162
pCFB324	Annealing of oligos CFB927 and CFB928 and ligation to BsaI digested pCFB162
pCFB325	Annealing of oligos CFB929 and CFB930 and ligation to BsaI digested pCFB162
pCFB326	Annealing of oligos CFB931 and CFB932 and ligation to BsaI digested pCFB162
pCFB328	Annealing of oligos CFB935 and CFB936 and ligation to BsaI digested pCFB162

## Sheet: Plasmids
RESOURCE	SOURCE	IDENTIFIER
Plasmids
Type III Cas10HD mutant, gp43 spacer, Cad1	This paper	pCFB152
Type III Cas10HD mutant, gp43 spacer, DbCad1	This paper	pCFB153
Type III, gp43 spacer, Cad1	This paper	pCFB154
Type III Cas10HD mutant, gp14 spacer, Cad1	This paper	pCFB155
Type III, gp14 spacer, Cad1	This paper	pCFB156
Type III Cas10HD/PALM mutant, gp43 spacer, Cad1	This paper	pCFB161
Type III, BsaI spacer, Cad1	This paper	pCFB162
ITPG-inducible Cad1-Cterm-6xHis	This paper	pCFB163
Type III Cas10HD mutant, gp43 spacer, Cad1-Cterm-6xHis	This paper	pCFB164
Type III Cas10HD mutant, gp43 spacer, Cad1 H243A	This paper	pCFB165
Type III Cas10HD mutant, gp43 spacer, Cad1 H448A	This paper	pCFB166
Type III Cas10HD mutant, gp43 spacer, Cad1 D533A	This paper	pCFB167
Type III Cas10HD mutant, gp43 spacer, Cad1 M294A	This paper	pCFB168
Type III Cas10HD mutant, gp43 spacer, Cad1 H472A	This paper	pCFB169
Type III Cas10HD mutant, gp43 spacer, No accessory	This paper	pCFB193
IPTG-inducible Cad1(1-185)-Cterm-6xHis	This paper	pCFB194
Type III Cas10HD mutant, gp43 spacer, Cad1 R161D	This paper	pCFB202
Type III Cas10HD mutant, gp43 spacer, Cad1 R162D	This paper	pCFB203
Type III Cas10HD mutant, gp43 spacer, Cad1 K164D	This paper	pCFB204
Type III Cas10HD mutant, gp43 spacer, Cad1 K165D	This paper	pCFB205
Type III Cas10HD mutant, gp43 spacer, Cad1 K589D	This paper	pCFB206
Type III Cas10HD mutant, gp43 spacer, Cad1 R588D	This paper	pCFB207
Type III Cas10HD mutant, gp43 spacer, Cad1 K584D	This paper	pCFB211
Type III Cas10HD mutant, gp43 spacer, Cad1 K342A	This paper	pCFB222
Type III Cas10HD mutant, gp43 spacer, Cad1 E408A	This paper	pCFB223
Type III Cas10HD mutant, gp43 spacer, Cad1 W349A	This paper	pCFB227
IPTG-inducible Cad1 H243A-Cterm-6xHis	This paper	pCFB236
IPTG-inducible Cad1 K342A-Cterm-6xHis	This paper	pCFB238
IPTG-inducible Cad1 E408A-Cterm-6xHis	This paper	pCFB239
Type III Cas10HD mutant, gp43 spacer, Cad1 H11A	This paper	pCFB240
Type III Cas10HD mutant, gp43 spacer, Cad1 S12A	This paper	pCFB241
Type III Cas10HD mutant, gp43 spacer, Cad1 T35A	This paper	pCFB242
Type III Cas10HD mutant, gp43 spacer, Cad1 D67A	This paper	pCFB243
Type III Cas10HD mutant, gp43 spacer, Cad1 K104A	This paper	pCFB244
Type III Cas10HD mutant, gp43 spacer, Cad1 D128A	This paper	pCFB245
Type III Cas10HD mutant, gp43 spacer, Cad1 N130A	This paper	pCFB246
Type III Cas10HD mutant, gp43 spacer, Cad1 D67A + D128A	This paper	pCFB247
Type III Cas10HD mutant, gp43 spacer, Cad1 H11A + K104A	This paper	pCFB248
Type III Cas10HD mutant, gp43 spacer, Cad1 N130A + T35A	This paper	pCFB249
Type III Cas10HD mutant, gp43 spacer, Cad1 S12A + D67A	This paper	pCFB250
Type III Cas10HD mutant, gp43 spacer, Cad1 K104A + T35A	This paper	pCFB251
Type III Cas10HD mutant, gp43 spacer, Cad1 N130A + H11A	This paper	pCFB252
IPTG-inducible Cad1 D481A-Cterm-6xHis	This paper	pCFB253
IPTG-inducible Cad1 W349A-Cterm-6xHis	This paper	pCFB254
Type III, BsaI spacer, DbCad1	This paper	pCFB292
Type III Cas10HD mutant, gp14 spacer, DbCad1	This paper	pCFB293
Type III Cas10HD mutant, 80a/J1/J2 phage replication inititation protein spacer, Cad1	This paper	pCFB319
Type III Cas10HD mutant, NM4g4 phage replication inititation protein spacer, Cad1	This paper	pCFB320
Type III Cas10HD mutant, 80a phage major head protein/J4 phage major capsid protein spacer, Cad1	This paper	pCFB321
Type III Cas10HD mutant, 80a phage tape measure protein spacer, Cad1	This paper	pCFB322
Type III Cas10HD mutant, NM4g4 phage major capsid protein spacer, Cad1	This paper	pCFB323
Type III Cas10HD mutant, NM4g4 phage tape measure protein spacer, Cad1	This paper	pCFB324
Type III Cas10HD mutant, J1/J2/J4 phage minor capsid protein spacer, Cad1	This paper	pCFB325
Type III Cas10HD mutant, 80a/J1/J2 phage SSB protein and NM4g4 phage replication initiation protein spacer, Cad1	This paper	pCFB326
Type III Cas10HD mutant, J1/J2/J4 phage major capsid protein spacer, Cad1	This paper	pCFB328
Type III, gp43 spacer, no accessory protein	Baca et al. 2024	pCFB2
Type III, gp14 spacer, no accessory protein	Baca et al. 2024	pCFB25
pTarget, aTc-inducible gp43 protospacer	Rostol and Marraffini 2019	pJTR162
